# Supplementary material for: Lateral Habenula 5-HT2C Receptor Function Is Altered by Acute and Chronic Nicotine Exposures
Source: Int J Mol Sci. 2021 Apr 30;22(9):4775. doi: 10.3390/ijms22094775 (PMC8124296; doi:10.3390/ijms22094775)
Supplement: Supplementary file 1 [file ijms-22-04775-s001.zip]

Archive with 1 entries (1 files):
- ijms-1187739-supplementary.pdf
